# Supplementary material for: Are predation rates comparable between natural and artificial open-cup tree nests in boreal forest landscapes?
Source: PLoS One. 2019 Jan 9;14(1):e0210151. doi: 10.1371/journal.pone.0210151 (PMC6326507; doi:10.1371/journal.pone.0210151)
Supplement: S1 File — (CSV) [file pone.0210151.s002.csv]

	year	site.no	island	forestgradient	nesttype	month	visibility	species	sp.family	predT	exposure	predator	colony	alt.vis	predF2
1	2004	2	no	transition	natural	June	low	SongThrush	thrush	0	25	no.pred	no	visible	0
2	2004	2	no	transition	nat.artegg	July	low	SongThrush	thrush	1	10	pred.bird	no	visible	1
3	2004	2	no	edge	natural	June	medium	SongThrush	thrush	1	25	pred.unknown	no	concealed	1
4	2004	2	no	edge	nat.artegg	July	medium	SongThrush	thrush	1	10	pred.bird	no	concealed	1
5	2004	2	no	transition	natural	June	low	Redwing	thrush	0	25	no.pred	no	visible	0
6	2004	2	no	transition	nat.artegg	July	low	Redwing	thrush	1	25	pred.unknown	no	visible	1
7	2004	2	no	interior	natural	June	medium	Bullfinch	finch	0	25	no.pred	no	concealed	0
8	2004	2	no	interior	natural	June	low	SongThrush	thrush	1	25	pred.unknown	no	visible	1
9	2004	2	no	interior	nat.artegg	July	low	SongThrush	thrush	1	10	pred.mammal	no	visible	1
10	2004	2	no	edge	natural	June	low	SongThrush	thrush	0	25	no.pred	no	visible	0
11	2004	2	no	edge	nat.artegg	July	low	SongThrush	thrush	0	25	no.pred	no	visible	0
12	2004	2	no	edge	natural	June	high	Redwing	thrush	1	25	pred.unknown	no	concealed	1
13	2004	0	yes	transition	natural	June	medium	Greenfinch	finch	1	25	pred.unknown	no	concealed	1
14	2004	0	yes	transition	nat.artegg	July	medium	Greenfinch	finch	1	25	pred.mammal	no	concealed	1
15	2004	0	yes	edge	natural	June	medium	Greenfinch	finch	0	25	no.pred	no	concealed	0
16	2004	0	yes	edge	nat.artegg	July	medium	Greenfinch	finch	1	25	pred.bird	no	concealed	1
17	2004	0	yes	edge	natural	June	medium	Greenfinch	finch	0	25	no.pred	no	concealed	0
18	2004	0	yes	edge	nat.artegg	July	medium	Greenfinch	finch	1	10	pred.bird	no	concealed	1
19	2004	0	yes	edge	natural	June	low	Greenfinch	finch	1	25	pred.unknown	no	visible	1
20	2004	0	yes	edge	nat.artegg	July	low	Greenfinch	finch	0	25	no.pred	no	visible	0
21	2004	0	yes	edge	natural	June	low	Redwing	thrush	1	25	pred.unknown	no	visible	1
22	2004	0	yes	edge	nat.artegg	July	low	Redwing	thrush	0	25	no.pred	no	visible	0
23	2004	0	yes	edge	natural	June	medium	Redwing	thrush	1	25	pred.unknown	no	concealed	1
24	2004	0	yes	edge	nat.artegg	July	medium	Redwing	thrush	1	10	pred.bird	no	concealed	1
25	2004	0	yes	edge	natural	June	medium	Greenfinch	finch	1	25	pred.unknown	no	concealed	1
26	2004	0	yes	edge	nat.artegg	July	medium	Greenfinch	finch	1	25	pred.bird	no	concealed	1
27	2004	0	yes	edge	natural	June	low	Greenfinch	finch	1	25	pred.unknown	no	visible	1
28	2004	0	yes	edge	nat.artegg	July	low	Greenfinch	finch	1	25	pred.unknown	no	visible	1
29	2004	1	yes	edge	natural	June	low	Twite	finch	1	25	pred.unknown	no	visible	1
30	2004	1	yes	edge	nat.artegg	July	low	Twite	finch	1	10	pred.bird	no	visible	1
31	2004	1	yes	edge	natural	June	medium	Redwing	thrush	1	25	pred.unknown	no	concealed	1
32	2004	1	yes	edge	nat.artegg	July	medium	Redwing	thrush	0	25	no.pred	no	concealed	0
33	2004	1	yes	edge	natural	June	medium	Greenfinch	finch	1	25	pred.unknown	no	concealed	1
34	2004	1	yes	edge	nat.artegg	July	medium	Greenfinch	finch	1	10	pred.bird	no	concealed	1
35	2004	1	yes	edge	natural	June	medium	Greenfinch	finch	0	25	no.pred	no	concealed	0
36	2004	1	yes	edge	nat.artegg	July	medium	Greenfinch	finch	1	25	pred.bird	no	concealed	1
37	2004	1	yes	edge	natural	June	medium	Greenfinch	finch	0	25	no.pred	no	concealed	0
38	2004	1	yes	edge	nat.artegg	July	medium	Greenfinch	finch	1	10	pred.bird	no	concealed	1
39	2004	1	yes	edge	natural	June	medium	Greenfinch	finch	0	25	no.pred	no	concealed	0
40	2004	1	yes	edge	nat.artegg	July	medium	Greenfinch	finch	0	25	no.pred	no	concealed	0
41	2004	1	yes	edge	natural	June	medium	Twite	finch	1	25	pred.unknown	no	concealed	1
42	2004	1	yes	edge	nat.artegg	July	medium	Twite	finch	0	25	no.pred	no	concealed	0
43	2004	1	yes	edge	natural	June	medium	Greenfinch	finch	1	25	pred.unknown	no	concealed	1
44	2004	1	yes	edge	nat.artegg	July	medium	Greenfinch	finch	1	25	pred.unknown	no	concealed	1
45	2004	1	yes	edge	natural	June	medium	Greenfinch	finch	1	25	pred.unknown	no	concealed	1
46	2004	1	yes	edge	nat.artegg	July	medium	Greenfinch	finch	1	10	pred.unknown	no	concealed	1
47	2004	1	yes	edge	natural	June	medium	Greenfinch	finch	1	25	pred.unknown	no	concealed	1
48	2004	1	yes	edge	nat.artegg	July	medium	Greenfinch	finch	1	25	pred.bird	no	concealed	1
49	2004	1	yes	edge	natural	June	medium	Chaffinch	finch	1	25	pred.unknown	no	concealed	1
50	2004	1	yes	edge	nat.artegg	July	medium	Chaffinch	finch	1	25	pred.unknown	no	concealed	1
51	2004	1	yes	edge	artificial	May	medium	Artificial	artificial	1	10	pred.bird	no	concealed	1
52	2004	1	yes	edge	artificial	May	high	Artificial	artificial	1	25	pred.unknown	no	concealed	1
53	2004	1	yes	edge	artificial	May	medium	Artificial	artificial	1	10	pred.unknown	no	concealed	1
54	2004	1	yes	edge	artificial	May	low	Artificial	artificial	1	10	pred.bird	no	visible	1
55	2004	1	yes	edge	artificial	May	medium	Artificial	artificial	1	10	pred.bird	no	concealed	1
56	2004	1	yes	edge	artificial	May	low	Artificial	artificial	1	10	pred.bird	no	visible	1
57	2004	1	yes	edge	artificial	May	medium	Artificial	artificial	1	10	pred.bird	no	concealed	1
58	2004	1	yes	edge	artificial	May	medium	Artificial	artificial	1	10	pred.mammal	no	concealed	1
59	2004	0	yes	edge	artificial	May	medium	Artificial	artificial	0	25	no.pred	no	concealed	0
60	2004	0	yes	edge	artificial	May	medium	Artificial	artificial	1	10	pred.mammal	no	concealed	1
61	2004	0	yes	edge	artificial	May	low	Artificial	artificial	1	10	pred.unknown	no	visible	1
62	2004	1	yes	edge	artificial	July	medium	Artificial	artificial	1	10	pred.bird	no	concealed	1
63	2004	1	yes	edge	artificial	July	low	Artificial	artificial	1	10	pred.bird	no	visible	1
64	2004	1	yes	edge	artificial	July	medium	Artificial	artificial	1	10	pred.bird	no	concealed	1
65	2004	1	yes	edge	artificial	July	low	Artificial	artificial	1	10	pred.bird	no	visible	1
66	2004	1	yes	edge	artificial	July	medium	Artificial	artificial	1	10	pred.unknown	no	concealed	1
67	2004	1	yes	edge	artificial	July	low	Artificial	artificial	1	10	pred.unknown	no	visible	1
68	2004	1	yes	edge	artificial	July	medium	Artificial	artificial	1	25	pred.bird	no	concealed	1
69	2004	1	yes	edge	artificial	July	medium	Artificial	artificial	1	10	pred.unknown	no	concealed	1
70	2004	0	yes	edge	artificial	July	medium	Artificial	artificial	0	25	no.pred	no	concealed	0
71	2004	0	yes	edge	artificial	July	medium	Artificial	artificial	1	10	pred.bird	no	concealed	1
72	2004	0	yes	edge	artificial	July	low	Artificial	artificial	1	10	pred.mammal	no	visible	1
73	2005	1	yes	edge	natural	June	low	Redwing	thrush	1	10	pred.unknown	no	visible	1
74	2005	1	yes	edge	natural	June	high	Greenfinch	finch	1	10	pred.unknown	no	concealed	1
75	2005	1	yes	edge	natural	June	high	Greenfinch	finch	1	10	pred.unknown	no	concealed	1
76	2005	1	yes	edge	natural	June	medium	Redwing	thrush	1	10	pred.unknown	no	concealed	1
77	2005	1	yes	edge	natural	June	medium	Greenfinch	finch	1	10	pred.unknown	no	concealed	1
78	2005	1	yes	edge	natural	June	medium	Redwing	thrush	1	10	pred.unknown	no	concealed	1
79	2005	1	yes	edge	natural	June	high	Greenfinch	finch	1	10	pred.unknown	no	concealed	1
80	2005	1	yes	edge	natural	June	medium	Redwing	thrush	1	10	pred.unknown	no	concealed	1
81	2005	1	yes	edge	natural	June	medium	Greenfinch	finch	1	10	pred.unknown	no	concealed	1
82	2005	1	yes	edge	natural	June	medium	Redwing	thrush	1	10	pred.unknown	no	concealed	1
83	2005	1	yes	edge	natural	June	medium	Greenfinch	finch	1	10	pred.unknown	no	concealed	1
84	2005	1	yes	edge	natural	June	medium	Redwing	thrush	1	10	pred.unknown	no	concealed	1
85	2005	1	yes	transition	natural	June	low	SongThrush	thrush	1	10	pred.unknown	no	visible	1
86	2005	1	yes	transition	natural	June	low	Redwing	thrush	1	10	pred.unknown	no	visible	1
87	2005	1	yes	transition	natural	June	low	Redwing	thrush	1	10	pred.unknown	no	visible	1
88	2005	1	yes	transition	natural	June	medium	Greenfinch	finch	1	10	pred.unknown	no	concealed	1
89	2005	1	yes	transition	natural	June	high	Redwing	thrush	1	10	pred.unknown	no	concealed	1
90	2005	1	yes	transition	natural	June	medium	Greenfinch	finch	1	10	pred.unknown	no	concealed	1
91	2005	1	yes	edge	natural	June	low	Redwing	thrush	1	10	pred.unknown	no	visible	1
92	2005	1	yes	edge	natural	June	medium	Greenfinch	finch	1	10	pred.unknown	no	concealed	1
93	2005	1	yes	edge	natural	June	medium	Greenfinch	finch	1	10	pred.unknown	no	concealed	1
94	2005	1	yes	edge	natural	June	medium	Greenfinch	finch	1	10	pred.unknown	no	concealed	1
95	2005	1	yes	edge	natural	June	medium	Greenfinch	finch	1	10	pred.unknown	no	concealed	1
96	2005	1	yes	edge	natural	June	medium	Redwing	thrush	1	10	pred.unknown	no	concealed	1
97	2005	1	yes	edge	natural	June	medium	Redwing	thrush	1	10	pred.unknown	no	concealed	1
98	2005	1	yes	edge	natural	June	medium	Greenfinch	finch	1	10	pred.unknown	no	concealed	1
99	2005	1	yes	edge	natural	June	medium	Redwing	thrush	1	10	pred.unknown	no	concealed	1
100	2005	1	yes	edge	natural	June	medium	Greenfinch	finch	1	10	pred.unknown	no	concealed	1
101	2005	1	yes	edge	natural	June	medium	Twite	finch	1	10	pred.unknown	no	concealed	1
102	2005	1	yes	transition	natural	June	medium	Greenfinch	finch	1	10	pred.unknown	no	concealed	1
103	2005	1	yes	edge	artificial	June	low	Artificial	artificial	1	10	pred.unknown	no	visible	1
104	2005	1	yes	edge	artificial	June	low	Artificial	artificial	1	10	pred.bird	no	visible	1
105	2005	1	yes	edge	artificial	June	low	Artificial	artificial	1	10	pred.mammal	no	visible	1
106	2005	1	yes	edge	artificial	June	low	Artificial	artificial	1	10	pred.unknown	no	visible	1
107	2005	1	yes	edge	artificial	June	low	Artificial	artificial	1	10	pred.unknown	no	visible	1
108	2005	1	yes	edge	artificial	June	low	Artificial	artificial	1	10	pred.unknown	no	visible	1
109	2005	1	yes	edge	artificial	June	low	Artificial	artificial	1	10	pred.unknown	no	visible	1
110	2005	1	yes	transition	artificial	June	high	Artificial	artificial	1	10	pred.unknown	no	concealed	1
111	2005	1	yes	transition	artificial	June	high	Artificial	artificial	0	25	pred.unknown	no	concealed	0
112	2005	1	yes	transition	artificial	June	high	Artificial	artificial	0	25	pred.unknown	no	concealed	0
113	2005	1	yes	transition	artificial	June	high	Artificial	artificial	1	10	pred.unknown	no	concealed	1
114	2005	1	yes	transition	artificial	June	high	Artificial	artificial	1	10	pred.unknown	no	concealed	1
115	2005	1	yes	transition	artificial	June	high	Artificial	artificial	1	10	pred.unknown	no	concealed	1
116	2005	1	yes	transition	artificial	June	high	Artificial	artificial	1	10	pred.unknown	no	concealed	1
117	2005	1	yes	transition	artificial	June	high	Artificial	artificial	0	25	pred.unknown	no	concealed	0
118	2005	1	yes	transition	artificial	July	high	Artificial	artificial	1	10	pred.unknown	no	concealed	1
119	2005	1	yes	transition	artificial	July	high	Artificial	artificial	0	10	pred.unknown	no	concealed	0
120	2005	1	yes	transition	artificial	July	high	Artificial	artificial	0	10	pred.unknown	no	concealed	0
121	2005	1	yes	transition	artificial	July	high	Artificial	artificial	1	10	pred.unknown	no	concealed	1
122	2005	1	yes	transition	artificial	July	high	Artificial	artificial	0	10	pred.unknown	no	concealed	0
123	2005	1	yes	transition	artificial	July	high	Artificial	artificial	1	10	pred.unknown	no	concealed	1
124	2005	1	yes	transition	artificial	July	high	Artificial	artificial	1	10	pred.unknown	no	concealed	1
125	2005	1	yes	transition	artificial	July	high	Artificial	artificial	0	10	pred.unknown	no	concealed	0
126	2005	1	yes	edge	artificial	July	low	Artificial	artificial	1	10	pred.unknown	no	visible	1
127	2005	1	yes	edge	artificial	July	low	Artificial	artificial	1	10	pred.unknown	no	visible	1
128	2005	1	yes	edge	artificial	July	low	Artificial	artificial	1	10	pred.unknown	no	visible	1
129	2005	1	yes	edge	artificial	July	low	Artificial	artificial	1	10	pred.unknown	no	visible	1
130	2005	1	yes	edge	artificial	July	low	Artificial	artificial	1	10	pred.unknown	no	visible	1
131	2005	1	yes	edge	artificial	July	low	Artificial	artificial	1	10	pred.unknown	no	visible	1
132	2005	1	yes	edge	artificial	July	low	Artificial	artificial	1	10	pred.unknown	no	visible	1
133	2005	1	yes	edge	nat.artegg	July	low	Redwing	thrush	1	10	pred.unknown	no	visible	1
134	2005	1	yes	edge	nat.artegg	July	high	Greenfinch	finch	1	10	pred.unknown	no	concealed	1
135	2005	1	yes	edge	nat.artegg	July	high	Greenfinch	finch	1	10	pred.unknown	no	concealed	1
136	2005	1	yes	edge	nat.artegg	July	medium	Redwing	thrush	1	10	pred.unknown	no	concealed	1
137	2005	1	yes	edge	nat.artegg	July	medium	Greenfinch	finch	1	10	pred.unknown	no	concealed	1
138	2005	1	yes	edge	nat.artegg	July	medium	Redwing	thrush	1	10	pred.unknown	no	concealed	1
139	2005	1	yes	edge	nat.artegg	July	high	Greenfinch	finch	1	10	pred.unknown	no	concealed	1
140	2005	1	yes	edge	nat.artegg	July	medium	Redwing	thrush	0	25	pred.unknown	no	concealed	0
141	2005	1	yes	edge	nat.artegg	July	medium	Greenfinch	finch	1	25	pred.unknown	no	concealed	1
142	2005	1	yes	edge	nat.artegg	July	medium	Greenfinch	finch	1	10	pred.unknown	no	concealed	1
143	2005	1	yes	edge	nat.artegg	July	medium	Redwing	thrush	1	10	pred.unknown	no	concealed	1
144	2005	1	yes	transition	nat.artegg	July	low	SongThrush	thrush	1	25	pred.unknown	no	visible	1
145	2005	1	yes	transition	nat.artegg	July	low	Redwing	thrush	1	10	pred.unknown	no	visible	1
146	2005	1	yes	transition	nat.artegg	July	low	Redwing	thrush	1	10	pred.unknown	no	visible	1
147	2005	1	yes	transition	nat.artegg	July	medium	Greenfinch	finch	1	10	pred.unknown	no	concealed	1
148	2005	1	yes	transition	nat.artegg	July	high	Redwing	thrush	1	25	pred.unknown	no	concealed	1
149	2005	1	yes	transition	nat.artegg	July	medium	Greenfinch	finch	0	25	no.pred	no	concealed	0
150	2005	1	yes	edge	nat.artegg	July	low	Redwing	thrush	1	10	pred.unknown	no	visible	1
151	2005	1	yes	edge	nat.artegg	July	medium	Greenfinch	finch	1	10	pred.unknown	no	concealed	1
152	2005	1	yes	edge	nat.artegg	July	medium	Greenfinch	finch	1	10	pred.unknown	no	concealed	1
153	2005	1	yes	edge	nat.artegg	July	medium	Greenfinch	finch	0	25	no.pred	no	concealed	0
154	2005	1	yes	edge	nat.artegg	July	medium	Greenfinch	finch	1	10	pred.unknown	no	concealed	1
155	2005	1	yes	edge	nat.artegg	July	medium	Redwing	thrush	1	10	pred.unknown	no	concealed	1
156	2005	1	yes	edge	nat.artegg	July	medium	Redwing	thrush	1	10	pred.unknown	no	concealed	1
157	2005	1	yes	edge	nat.artegg	July	medium	Greenfinch	finch	1	10	pred.unknown	no	concealed	1
158	2005	1	yes	edge	nat.artegg	July	medium	Redwing	thrush	1	10	pred.unknown	no	concealed	1
159	2005	1	yes	edge	nat.artegg	July	medium	Greenfinch	finch	1	25	pred.unknown	no	concealed	1
160	2005	1	yes	edge	nat.artegg	July	medium	Twite	finch	1	25	pred.unknown	no	concealed	1
161	2005	1	yes	transition	nat.artegg	July	low	Greenfinch	finch	1	25	pred.unknown	no	visible	1
162	2005	9	no	interior	nat.artegg	July	low	Chaffinch	finch	1	25	pred.unknown	no	visible	1
163	2005	9	no	interior	nat.artegg	July	low	Chaffinch	finch	1	25	pred.unknown	no	visible	1
164	2005	9	no	interior	nat.artegg	July	low	Redwing	thrush	0	25	no.pred	no	visible	0
165	2005	9	no	interior	nat.artegg	July	low	Fieldfare	thrush	1	10	pred.unknown	no	visible	1
166	2005	9	no	interior	nat.artegg	July	low	Greenfinch	finch	0	25	no.pred	no	visible	0
167	2005	9	no	interior	nat.artegg	July	low	Fieldfare	thrush	0	25	no.pred	no	visible	0
168	2005	9	no	interior	nat.artegg	July	low	Redwing	thrush	1	25	pred.unknown	no	visible	1
169	2005	9	no	interior	nat.artegg	July	medium	Redwing	thrush	0	25	no.pred	no	concealed	0
170	2005	9	no	interior	nat.artegg	July	low	Chaffinch	finch	1	10	pred.unknown	no	visible	1
171	2005	9	no	interior	nat.artegg	July	low	Redwing	thrush	1	25	pred.unknown	no	visible	1
172	2005	9	no	interior	nat.artegg	July	low	Chaffinch	finch	1	25	pred.unknown	no	visible	1
173	2005	9	no	interior	nat.artegg	July	low	Fieldfare	thrush	1	10	pred.unknown	no	visible	1
174	2005	9	no	interior	nat.artegg	July	low	Redwing	thrush	1	10	pred.unknown	no	visible	1
175	2005	9	no	interior	nat.artegg	July	low	Chaffinch	finch	1	10	pred.unknown	no	visible	1
176	2005	9	no	interior	nat.artegg	July	low	Redwing	thrush	1	25	pred.unknown	no	visible	1
177	2005	9	no	interior	nat.artegg	July	low	Redwing	thrush	1	25	pred.unknown	no	visible	1
178	2005	9	no	interior	artificial	July	medium	Artificial	artificial	1	10	pred.unknown	no	concealed	1
179	2005	9	no	interior	artificial	July	medium	Artificial	artificial	1	10	pred.unknown	no	concealed	1
180	2005	9	no	interior	artificial	July	medium	Artificial	artificial	1	10	pred.unknown	no	concealed	1
181	2005	9	no	interior	artificial	July	medium	Artificial	artificial	1	10	pred.bird	no	concealed	1
182	2005	9	no	interior	artificial	July	medium	Artificial	artificial	1	10	pred.unknown	no	concealed	1
183	2005	9	no	interior	artificial	July	medium	Artificial	artificial	1	10	pred.unknown	no	concealed	1
184	2005	9	no	interior	artificial	July	medium	Artificial	artificial	1	10	pred.unknown	no	concealed	1
185	2005	9	no	interior	artificial	July	medium	Artificial	artificial	1	10	pred.unknown	no	concealed	1
186	2005	9	no	interior	artificial	July	medium	Artificial	artificial	1	10	pred.unknown	no	concealed	1
187	2005	9	no	interior	artificial	July	medium	Artificial	artificial	1	10	pred.unknown	no	concealed	1
188	2005	9	no	interior	artificial	July	medium	Artificial	artificial	1	10	pred.unknown	no	concealed	1
189	2005	9	no	interior	artificial	July	medium	Artificial	artificial	1	10	pred.unknown	no	concealed	1
190	2005	9	no	interior	artificial	July	medium	Artificial	artificial	1	10	pred.unknown	no	concealed	1
191	2005	9	no	interior	artificial	July	medium	Artificial	artificial	1	10	pred.bird	no	concealed	1
192	2005	9	no	interior	artificial	July	medium	Artificial	artificial	1	10	pred.unknown	no	concealed	1
193	2005	10	no	transition	nat.artegg	July	low	Chaffinch	finch	1	25	pred.unknown	no	visible	1
194	2005	10	no	transition	nat.artegg	July	low	Chaffinch	finch	1	25	pred.unknown	no	visible	1
195	2005	10	no	transition	nat.artegg	July	low	Fieldfare	thrush	1	10	pred.unknown	no	visible	1
196	2005	10	no	transition	nat.artegg	July	low	Fieldfare	thrush	1	25	pred.unknown	no	visible	1
197	2005	10	no	transition	nat.artegg	July	low	Redwing	thrush	0	25	pred.unknown	no	visible	0
198	2005	10	no	transition	nat.artegg	July	low	Chaffinch	finch	1	25	pred.unknown	no	visible	1
199	2005	10	no	transition	nat.artegg	July	low	Chaffinch	finch	1	25	pred.unknown	no	visible	1
200	2005	10	no	transition	nat.artegg	July	low	Chaffinch	finch	1	25	pred.unknown	no	visible	1
201	2005	10	no	transition	nat.artegg	July	low	Chaffinch	finch	1	25	pred.unknown	no	visible	1
202	2005	10	no	transition	natural	July	low	Greenfinch	finch	1	25	pred.unknown	no	visible	1
203	2005	10	no	transition	nat.artegg	July	low	Chaffinch	finch	0	25	no.pred	no	visible	0
204	2005	10	no	transition	nat.artegg	July	low	Redwing	thrush	1	25	pred.unknown	no	visible	1
205	2005	10	no	transition	nat.artegg	July	low	Redwing	thrush	1	25	pred.bird	no	visible	1
206	2005	10	no	transition	nat.artegg	July	low	Redwing	thrush	0	25	no.pred	no	visible	0
207	2005	10	no	transition	nat.artegg	July	low	Redwing	thrush	0	25	no.pred	no	visible	0
208	2005	10	no	transition	nat.artegg	July	low	Blackbird	thrush	1	25	pred.unknown	no	visible	1
209	2005	10	no	transition	nat.artegg	July	low	Redwing	thrush	1	25	pred.unknown	no	visible	1
210	2005	10	no	transition	nat.artegg	July	low	Redwing	thrush	1	10	pred.unknown	no	visible	1
211	2005	10	no	transition	nat.artegg	July	low	Redwing	thrush	1	25	pred.unknown	no	visible	1
212	2005	10	no	transition	nat.artegg	July	low	Fieldfare	thrush	1	10	pred.unknown	no	visible	1
213	2005	10	no	transition	nat.artegg	July	low	Chaffinch	finch	1	10	pred.unknown	no	visible	1
214	2005	10	no	transition	nat.artegg	July	low	Fieldfare	thrush	1	10	pred.unknown	no	visible	1
215	2005	10	no	transition	nat.artegg	July	low	Chaffinch	finch	0	25	no.pred	no	visible	0
216	2005	10	no	transition	nat.artegg	July	low	Redwing	thrush	1	25	pred.unknown	no	visible	1
217	2005	10	no	transition	nat.artegg	July	low	Fieldfare	thrush	1	25	pred.unknown	no	visible	1
218	2005	10	no	transition	nat.artegg	July	low	Chaffinch	finch	1	10	pred.unknown	no	visible	1
219	2005	10	no	transition	nat.artegg	July	low	Chaffinch	finch	1	10	pred.unknown	no	visible	1
220	2005	10	no	transition	artificial	July	low	Artificial	artificial	0	10	no.pred	no	visible	0
221	2005	10	no	transition	artificial	July	low	Artificial	artificial	1	10	pred.unknown	no	visible	1
222	2005	10	no	transition	artificial	July	low	Artificial	artificial	0	10	no.pred	no	visible	0
223	2005	10	no	transition	artificial	July	low	Artificial	artificial	1	10	pred.unknown	no	visible	1
224	2005	10	no	transition	artificial	July	low	Artificial	artificial	0	10	no.pred	no	visible	0
225	2005	10	no	transition	artificial	July	low	Artificial	artificial	1	10	pred.unknown	no	visible	1
226	2005	10	no	transition	artificial	July	low	Artificial	artificial	1	10	pred.bird	no	visible	1
227	2005	10	no	transition	artificial	July	low	Artificial	artificial	1	10	pred.unknown	no	visible	1
228	2005	10	no	transition	artificial	July	low	Artificial	artificial	1	10	pred.unknown	no	visible	1
229	2005	10	no	transition	artificial	July	low	Artificial	artificial	1	10	pred.unknown	no	visible	1
230	2005	10	no	transition	artificial	July	low	Artificial	artificial	1	10	pred.unknown	no	visible	1
231	2005	10	no	transition	artificial	July	low	Artificial	artificial	1	10	pred.bird	no	visible	1
232	2005	10	no	transition	artificial	July	low	Artificial	artificial	0	10	no.pred	no	visible	0
233	2005	10	no	transition	artificial	July	low	Artificial	artificial	1	10	pred.unknown	no	visible	1
234	2005	10	no	transition	artificial	July	low	Artificial	artificial	1	10	pred.unknown	no	visible	1
235	2005	2	no	edge	natural	May	medium	Redwing	thrush	1	25	pred.unknown	no	concealed	1
236	2005	2	no	edge	natural	June	low	SongThrush	thrush	0	25	no.pred	no	visible	0
237	2005	2	no	edge	natural	June	medium	Blackbird	thrush	1	25	pred.unknown	no	concealed	1
238	2005	2	no	edge	natural	June	medium	Redwing	thrush	1	25	pred.unknown	no	concealed	1
239	2005	2	no	edge	artificial	July	low	Artificial	artificial	1	10	pred.unknown	no	visible	1
240	2005	2	no	edge	artificial	July	medium	Artificial	artificial	0	25	no.pred	no	concealed	0
241	2005	2	no	interior	artificial	July	medium	Artificial	artificial	0	25	no.pred	no	concealed	0
242	2005	2	no	interior	artificial	July	low	Artificial	artificial	1	10	pred.bird	no	visible	1
243	2005	2	no	interior	nat.artegg	July	medium	Redwing	thrush	0	25	no.pred	no	concealed	0
244	2005	2	no	interior	nat.artegg	July	low	SongThrush	thrush	1	10	pred.unknown	no	visible	1
245	2005	2	no	interior	nat.artegg	July	medium	Redwing	thrush	0	25	no.pred	no	concealed	0
246	2005	1	yes	edge	natural	July	medium	Greenfinch	finch	1	10	pred.unknown	no	concealed	1
247	2006	1	yes	edge	natural	May	medium	Redwing	thrush	0	25	no.pred	no	concealed	0
248	2006	1	yes	edge	natural	May	low	Greenfinch	finch	1	25	pred.unknown	no	visible	1
249	2006	1	yes	edge	natural	May	low	Greenfinch	finch	1	25	pred.unknown	no	visible	1
250	2006	1	yes	edge	natural	May	medium	Redwing	thrush	1	25	pred.unknown	no	concealed	1
251	2006	1	yes	edge	natural	May	low	Greenfinch	finch	1	25	pred.unknown	no	visible	1
252	2006	0	yes	edge	natural	May	low	Greenfinch	finch	1	25	pred.unknown	no	visible	1
253	2006	0	yes	edge	natural	May	low	Greenfinch	finch	1	25	pred.unknown	no	visible	1
254	2006	1	yes	edge	natural	May	medium	Greenfinch	finch	1	25	pred.unknown	no	concealed	1
255	2006	1	yes	edge	natural	May	low	Greenfinch	finch	1	25	pred.unknown	no	visible	1
256	2006	2	no	transition	natural	May	medium	Redwing	thrush	0	25	no.pred	no	concealed	0
257	2006	2	no	interior	natural	May	medium	SongThrush	thrush	0	25	no.pred	no	concealed	0
258	2006	2	no	interior	natural	May	low	Redwing	thrush	1	25	pred.unknown	no	visible	1
259	2006	2	no	interior	natural	May	low	Redwing	thrush	1	25	pred.unknown	no	visible	1
260	2006	2	no	interior	natural	May	low	SongThrush	thrush	1	25	pred.unknown	no	visible	1
261	2006	2	no	interior	natural	May	medium	Redwing	thrush	0	25	no.pred	no	concealed	0
